# Supplementary material for: Community-level group sports participation and all-cause, cardiovascular disease, and cancer mortality: a 7-year longitudinal study
Source: Int J Behav Nutr Phys Act. 2024 Apr 24;21:44. doi: 10.1186/s12966-024-01592-9 (PMC11040901; doi:10.1186/s12966-024-01592-9)
Supplement: Supplementary file 1 — Supplementary Material 1 [file 12966_2024_1592_MOESM1_ESM.xlsx]

## Sheet: Suppl. Table 1
Supplementary Table 1. Results of multilevel survival analyses for all-cause, cardiovascular, and cancer mortality (sensitivity analysis excluding participants with history of stroke, heart disease, or cancer at baseline).
	Crude model					Model 1					Model 2
n = 35,711–35,748	HR	95% CI		p		HR	95% CI		p		HR	95% CI		p
All-cause mortality
Group sports participation rate*	0.832078	0.768174	0.901297	<0.001		0.852804	0.787723	0.923262	<0.001		0.896474	0.82389	0.975454	0.011
Participating in group sports†	0.619029	0.559522	0.684864	<0.001		0.688331	0.624724	0.758415	<0.001		0.785067	0.710122	0.86792	<0.001
Cross-level interaction	0.909281	0.754848	1.09531	0.316		0.902865	0.755446	1.07905	0.261		0.909528	0.75765	1.09185	0.308
Cardiovascular mortality
Group sports participation rate*	0.8187	0.714756	0.93776	0.004		0.853744	0.744101	0.979544	0.024		0.91988	0.78715	1.07499	0.293
Participating in group sports†	0.587194	0.477078	0.722726	<0.001		0.66477	0.541338	0.816347	<0.001		0.760391	0.614084	0.941556	0.012
Cross-level interaction	0.894634	0.60691	1.31876	0.573		0.885099	0.606723	1.2912	0.525		0.888702	0.604967	1.30551	0.547
Cancer mortality
Group sports participation rate*	0.883479	0.785729	0.99339	0.038		0.893149	0.795047	1.00335	0.057		0.909389	0.804513	1.02794	0.129
Participating in group sports†	0.710647	0.611781	0.825491	<0.001		0.770111	0.662636	0.895017	0.001		0.834818	0.716482	0.972698	0.021
Cross-level interaction	0.921953	0.695813	1.22159	0.57		0.918271	0.6923	1.218	0.553		0.926319	0.695746	1.2333	0.599
HR: hazard ratio; CI: confidence interval.
*HR for a 10% point increment in group sports participation rate in a community area.
†HR for participating in group sports frequently, at least one day per month, vs. participating less frequently than one day per month.
Model 1: crude model + age and gender.
Model 2: Model 1 + all covariates except daily walking time.
