# Supplementary material for: Community-level group sports participation and all-cause, cardiovascular disease, and cancer mortality: a 7-year longitudinal study
Source: Int J Behav Nutr Phys Act. 2024 Apr 24;21:44. doi: 10.1186/s12966-024-01592-9 (PMC11040901; doi:10.1186/s12966-024-01592-9)
Supplement: Supplementary file 2 — Supplementary Material 2 [file 12966_2024_1592_MOESM2_ESM.xlsx]

## Sheet: Suppl. Table 2
Supplementary Table 2. Results of multilevel survival analyses for all-cause, cardiovascular, and cancer mortality (sensitivity analysis stratified by daily walking time).
	Crude model					Model 1					Model 2
	HR	95% CI		p		HR	95% CI		p		HR	95% CI		p
Daily walking time less than 60 minutes (n = 29,427–29,502)
All-cause mortality
Group sports participation rate*	0.839622	0.78217	0.901294	<0.001		0.860174	0.799843	0.925056	<0.001		0.896689	0.827394	0.971787	0.008
Participating in group sports†	0.58179	0.525136	0.644556	<0.001		0.654554	0.595537	0.719419	<0.001		0.761907	0.688913	0.842634	<0.001
Cross-level interaction	0.892481	0.746317	1.06727	0.212		0.911956	0.762626	1.09053	0.311		0.921388	0.765188	1.10947	0.386
Cardiovascular mortality
Group sports participation rate*	0.824246	0.72024	0.94327	0.005		0.857075	0.744348	0.986874	0.032		0.925056	0.784783	1.0904	0.352
Participating in group sports†	0.532031	0.423762	0.667961	<0.001		0.610384	0.489602	0.760963	<0.001		0.712333	0.567875	0.893538	0.004
Cross-level interaction	0.847326	0.585828	1.22555	0.378		0.859461	0.593364	1.24489	0.422		0.838772	0.573969	1.22574	0.362
Cancer mortality
Group sports participation rate*	0.881778	0.797508	0.974953	0.014		0.889306	0.804497	0.983055	0.022		0.901542	0.809314	1.00428	0.06
Participating in group sports†	0.663636	0.573844	0.767478	<0.001		0.721269	0.627111	0.829564	<0.001		0.815003	0.703011	0.944835	0.007
Cross-level interaction	0.90849	0.699835	1.17935	0.47		0.924593	0.712756	1.19939	0.553		0.956802	0.736437	1.24311	0.74
Daily walking time 60 minutes or more (n = 13,586–13,661)
All-cause mortality
Group sports participation rate*	0.803238	0.708712	0.910372	0.001		0.808239	0.722281	0.904426	<0.001		0.870412	0.773485	0.979485	0.021
Participating in group sports†	0.706273	0.610215	0.817451	<0.001		0.738587	0.639894	0.852503	<0.001		0.814365	0.699776	0.94772	0.008
Cross-level interaction	0.954787	0.719564	1.2669	0.748		0.934132	0.711847	1.22583	0.622		0.92806	0.70038	1.22976	0.602
Cardiovascular mortality
Group sports participation rate*	0.912353	0.72454	1.14885	0.435		0.932314	0.748488	1.16129	0.531		1.01154	0.791384	1.29294	0.927
Participating in group sports†	0.787662	0.568635	1.09106	0.151		0.831679	0.60284	1.14739	0.261		0.986144	0.703624	1.3821	0.935
Cross-level interaction	1.04343	0.591371	1.84105	0.883		1.01278	0.585013	1.75334	0.964		1.03623	0.594574	1.80596	0.9
Cancer mortality
Group sports participation rate*	0.806542	0.675266	0.96334	0.018		0.804601	0.681569	0.949841	0.01		0.869838	0.714946	1.05829	0.163
Participating in group sports†	0.717714	0.573556	0.898105	0.004		0.747344	0.595746	0.937519	0.012		0.782291	0.618025	0.990217	0.041
Cross-level interaction	0.892644	0.585517	1.36087	0.596		0.875981	0.574635	1.33536	0.537		0.846621	0.544721	1.31584	0.458
HR: hazard ratio; CI: confidence interval.
*HR for a 10% point increment in group sports participation rate in a community area.
†HR for participating in group sports frequently, at least one day per month, vs. participating less frequently than one day per month.
Model 1: crude model + age and gender.
Model 2: Model 1 + all covariates except daily walking time.
