# Supplementary material for: Community-level group sports participation and all-cause, cardiovascular disease, and cancer mortality: a 7-year longitudinal study
Source: Int J Behav Nutr Phys Act. 2024 Apr 24;21:44. doi: 10.1186/s12966-024-01592-9 (PMC11040901; doi:10.1186/s12966-024-01592-9)
Supplement: Supplementary file 3 — Supplementary Material 3 [file 12966_2024_1592_MOESM3_ESM.xlsx]

## Sheet: Suppl. Table 3
Supplementary Table 3. Results of multilevel survival analyses for all-cause, cardiovascular, and cancer mortality (supplementary analysis to examine the dose-response relationship between individual-level group sports frequency).
	Crude model					Model 1					Model 2
n = 35,711–35,748	HR	95% CI		p		HR	95% CI		p		HR	95% CI		p
All-cause mortality
Group sports participation rate*	0.881606	0.827712	0.939008	<0.001		0.88812	0.833098	0.946777	<0.001		0.920593	0.86144	0.983807	0.015
Participating in group sports (ref. zero)	1					1					1
A few times per year	0.866436	0.776968	0.966206	0.01		0.826985	0.743121	0.920314	0.001		0.903909	0.808128	1.01104	0.077
1–3 days per month	0.754666	0.659108	0.864078	<0.001		0.760664	0.669449	0.864307	<0.001		0.857051	0.752713	0.975853	0.02
1 day per week or more	0.532014	0.480339	0.589248	<0.001		0.609638	0.55342	0.671566	<0.001		0.722615	0.654527	0.797787	<0.001
Cardiovascular mortality
Group sports participation rate*	0.899559	0.803348	1.00729	0.067		0.916518	0.813469	1.03262	0.152		0.984967	0.860316	1.12768	0.826
Participating in group sports (ref. zero)	1					1					1
A few times per year	0.883243	0.684484	1.13972	0.337		0.849778	0.660737	1.09291	0.203		0.932195	0.72561	1.1976	0.58
1–3 days per month	0.664063	0.490916	0.898278	0.008		0.676605	0.502705	0.910661	0.01		0.768583	0.570258	1.03588	0.084
1 day per week or more	0.540753	0.443353	0.659551	<0.001		0.636136	0.522638	0.774282	<0.001		0.765212	0.624783	0.937204	0.01
Cancer mortality
Group sports participation rate*	0.901969	0.825493	0.98553	0.022		0.89935	0.82399	0.981603	0.018		0.915188	0.836247	1.00158	0.054
Participating in group sports (ref. zero)	1					1					1
A few times per year	0.901733	0.765464	1.06226	0.215		0.855737	0.728015	1.00587	0.059		0.91577	0.776645	1.07982	0.294
1–3 days per month	0.806383	0.659552	0.985901	0.036		0.8013	0.658246	0.975443	0.027		0.874016	0.716282	1.06648	0.184
1 day per week or more	0.611996	0.534881	0.700229	<0.001		0.676374	0.591485	0.773445	<0.001		0.769279	0.670638	0.882428	<0.001
HR: hazard ratio; CI: confidence interval.
*HR for a 10% point increment in group sports participation rate in a community area.
Model 1: crude model + age and gender.
Model 2: Model 1 + all covariates except daily walking time.
